# Supplementary material for: Evidence of prostate cancer-linked virus zoonoses from biophysical genomic variations
Source: PeerJ. 2024 Dec 6;12:e18583. doi: 10.7717/peerj.18583 (PMC11627076; doi:10.7717/peerj.18583)
Supplement: Supplemental Information 1 [file peerj-12-18583-s001.nb]

(* Content-type: application/vnd.wolfram.mathematica *)

(*** Wolfram Notebook File ***)
(* http://www.wolfram.com/nb *)

(* CreatedBy='Mathematica 11.0' *)

(*CacheID: 234*)
(* Internal cache information:
NotebookFileLineBreakTest
NotebookFileLineBreakTest
NotebookDataPosition[       158,          7]
NotebookDataLength[     53005,       1313]
NotebookOptionsPosition[     51559,       1280]
NotebookOutlinePosition[     52049,       1298]
CellTagsIndexPosition[     52006,       1295]
WindowFrame->Normal*)

(* Beginning of Notebook Content *)
Notebook[{
Cell[BoxData[{
 RowBox[{
  RowBox[{"Chr3Dir", "=", 
   RowBox[{
   "$HomeDirectory", "<>", 
    "\"\<\\\\Desktop\\\\AfterDisert.Work\\\\ChrThreeFullHaplosFiles\\\\\>\""}]\
}], ";"}], "\[IndentingNewLine]", 
 RowBox[{
  RowBox[{"PopulFiles", "=", 
   RowBox[{"FileNames", "[", 
    RowBox[{"\"\<*\>\"", ",", "Chr3Dir"}], "]"}]}], 
  ";"}], "\[IndentingNewLine]", 
 RowBox[{
  RowBox[{"NewSNPsDir", "=", 
   RowBox[{
   "$HomeDirectory", "<>", 
    "\"\<\\\\Desktop\\\\AfterDisert.Work\\\\Chr3SNPsPotentials\\\\\>\""}]}], 
  ";"}]}], "Input",
 CellChangeTimes->{{3.742151544863489*^9, 3.7421515946199617`*^9}, 
   3.742151735711901*^9, {3.7421518292406425`*^9, 3.7421518612018595`*^9}, {
   3.7421523929316206`*^9, 3.742152403460208*^9}, 3.7421524455755267`*^9, {
   3.742154868453641*^9, 3.7421548875274377`*^9}, {3.74230661649625*^9, 
   3.7423066168397474`*^9}, {3.831346375526889*^9, 3.8313464251271315`*^9}, 
   3.884221191333452*^9},
 CellLabel->"In[1]:=",ExpressionUUID->"166713f7-b1e7-4fb3-acb7-1e4dc0bf6e1a"],

Cell[BoxData[{
 RowBox[{
  RowBox[{
   RowBox[{"PopulSnps", "[", "Populno_", "]"}], ":=", 
   RowBox[{"(", "\[IndentingNewLine]", 
    RowBox[{
     RowBox[{"HaplocationFiles", "=", 
      RowBox[{"FileNames", "[", 
       RowBox[{"\"\<Haplocation*\>\"", ",", 
        RowBox[{"PopulFiles", "[", 
         RowBox[{"[", "Populno", "]"}], "]"}]}], "]"}]}], ";", 
     "\[IndentingNewLine]", 
     RowBox[{
      RowBox[{"OnePopulSNPs", "[", "Populno", "]"}], "=", 
      RowBox[{"{", "}"}]}], ";", "\[IndentingNewLine]", 
     RowBox[{"For", "[", 
      RowBox[{
       RowBox[{"Snp", "=", "1"}], ",", 
       RowBox[{"Snp", "\[LessEqual]", 
        RowBox[{"Length", "[", "HaplocationFiles", "]"}]}], ",", 
       RowBox[{"Snp", "++"}], ",", "\[IndentingNewLine]", 
       RowBox[{
        RowBox[{"ImSNPs", "=", 
         RowBox[{"Import", "[", 
          RowBox[{
           RowBox[{"HaplocationFiles", "[", 
            RowBox[{"[", "Snp", "]"}], "]"}], ",", "\"\<Table\>\""}], "]"}]}],
         ";", "\[IndentingNewLine]", 
        RowBox[{"DroImSNPs", "=", 
         RowBox[{"Drop", "[", 
          RowBox[{"ImSNPs", ",", "1"}], "]"}]}], ";", "\[IndentingNewLine]", 
        RowBox[{"OnePopulSNPsLocations", "=", 
         RowBox[{"Table", "[", 
          RowBox[{
           RowBox[{"DroImSNPs", "[", 
            RowBox[{"[", 
             RowBox[{"loc", ",", "2"}], "]"}], "]"}], ",", 
           RowBox[{"{", 
            RowBox[{"loc", ",", "1", ",", 
             RowBox[{"Length", "[", "DroImSNPs", "]"}]}], "}"}]}], "]"}]}], 
        ";", "\[IndentingNewLine]", 
        RowBox[{"AppendTo", "[", 
         RowBox[{
          RowBox[{"OnePopulSNPs", "[", "Populno", "]"}], ",", 
          "OnePopulSNPsLocations"}], "]"}], ";"}]}], "\[IndentingNewLine]", 
      "]"}], ";", "\[IndentingNewLine]", 
     RowBox[{"Flatten", "[", 
      RowBox[{"OnePopulSNPs", "[", "Populno", "]"}], "]"}]}], 
    "\[IndentingNewLine]", ")"}]}], ";"}], "\[IndentingNewLine]", 
 RowBox[{
  RowBox[{"AllSNPS", "=", 
   RowBox[{"Table", "[", 
    RowBox[{
     RowBox[{"PopulSnps", "[", "Populno", "]"}], ",", 
     RowBox[{"{", 
      RowBox[{"Populno", ",", "1", ",", 
       RowBox[{"Length", "[", "PopulFiles", "]"}]}], "}"}]}], "]"}]}], 
  ";"}], "\[IndentingNewLine]", 
 RowBox[{
  RowBox[{"RepetedSNPs", "=", 
   RowBox[{"Intersection", "[", 
    RowBox[{
     RowBox[{"PopulSnps", "[", "1", "]"}], ",", 
     RowBox[{"PopulSnps", "[", "2", "]"}], ",", 
     RowBox[{"PopulSnps", "[", "3", "]"}], ",", 
     RowBox[{"PopulSnps", "[", "4", "]"}], ",", 
     RowBox[{"PopulSnps", "[", "5", "]"}], ",", 
     RowBox[{"PopulSnps", "[", "6", "]"}], ",", 
     RowBox[{"PopulSnps", "[", "7", "]"}], ",", 
     RowBox[{"PopulSnps", "[", "8", "]"}]}], "]"}]}], 
  ";"}], "\[IndentingNewLine]"}], "Input",
 CellChangeTimes->{{3.7421526799163733`*^9, 3.7421527431046147`*^9}, {
   3.7421528467209682`*^9, 3.742152862311039*^9}, {3.74215297034949*^9, 
   3.7421530351154737`*^9}, {3.742153068451167*^9, 3.742153088962161*^9}, {
   3.742153130495077*^9, 3.7421531716257505`*^9}, {3.742153206367852*^9, 
   3.742153478218234*^9}, {3.7421541918550525`*^9, 3.7421542276434155`*^9}, {
   3.7421543197594695`*^9, 3.742154409207102*^9}, {3.7421544895410075`*^9, 
   3.742154670753282*^9}, 3.74215474773501*^9, 3.742154790378549*^9, {
   3.742154822323886*^9, 3.7421548340711226`*^9}, {3.7421647983216677`*^9, 
   3.742164803757717*^9}, {3.7422484151535788`*^9, 3.742248459736832*^9}, {
   3.7422485202381945`*^9, 3.742248583582647*^9}, {3.742249006186181*^9, 
   3.74224905604943*^9}, 3.7422491668358135`*^9, 3.7423000210089984`*^9, {
   3.7423070108643064`*^9, 3.7423070178743544`*^9}, {3.83180876103933*^9, 
   3.8318087675072746`*^9}},
 CellLabel->"In[4]:=",ExpressionUUID->"93dd23bc-e8df-42ce-ae2a-f4b5c2150e13"],

Cell[CellGroupData[{

Cell[BoxData[{
 RowBox[{
  RowBox[{
   RowBox[{"RsBlockfilename", "[", "popno_", "]"}], ":=", 
   RowBox[{"FileNames", "[", 
    RowBox[{"\"\<Haploblock*\>\"", ",", 
     RowBox[{
      RowBox[{"FileNames", "[", 
       RowBox[{"\"\<*\>\"", ",", "Chr3Dir"}], "]"}], "[", 
      RowBox[{"[", "popno", "]"}], "]"}]}], "]"}]}], 
  ";"}], "\[IndentingNewLine]", 
 RowBox[{
  RowBox[{
   RowBox[{"RsLocationfilename", "[", "popno_", "]"}], ":=", 
   RowBox[{"FileNames", "[", 
    RowBox[{"\"\<Haplocation*\>\"", ",", 
     RowBox[{
      RowBox[{"FileNames", "[", 
       RowBox[{"\"\<*\>\"", ",", "Chr3Dir"}], "]"}], "[", 
      RowBox[{"[", "popno", "]"}], "]"}]}], "]"}]}], 
  ";"}], "\[IndentingNewLine]", 
 RowBox[{
  RowBox[{
   RowBox[{"popslashposition", "[", "popno_", "]"}], ":=", 
   RowBox[{
    RowBox[{"StringPosition", "[", 
     RowBox[{
      RowBox[{
       RowBox[{"FileNames", "[", 
        RowBox[{"\"\<*\>\"", ",", "Chr3Dir"}], "]"}], "[", 
       RowBox[{"[", "popno", "]"}], "]"}], ",", "\"\<\\\\\>\""}], "]"}], "[", 
    RowBox[{"[", 
     RowBox[{
      RowBox[{"-", "1"}], ",", 
      RowBox[{"-", "1"}]}], "]"}], "]"}]}], ";"}], "\[IndentingNewLine]", 
 RowBox[{
  RowBox[{
   RowBox[{"popname", "[", "popno_", "]"}], ":=", 
   RowBox[{"StringDrop", "[", 
    RowBox[{
     RowBox[{
      RowBox[{"FileNames", "[", 
       RowBox[{"\"\<*\>\"", ",", "Chr3Dir"}], "]"}], "[", 
      RowBox[{"[", "popno", "]"}], "]"}], ",", 
     RowBox[{"popslashposition", "[", "popno", "]"}]}], "]"}]}], 
  ";"}], "\[IndentingNewLine]", 
 RowBox[{
  RowBox[{
   RowBox[{"SNPname", "[", "snpno_", "]"}], ":=", 
   RowBox[{"RepetedSNPs", "[", 
    RowBox[{"[", "snpno", "]"}], "]"}]}], ";"}], "\[IndentingNewLine]", 
 RowBox[{
  RowBox[{
   RowBox[{"AllpopTEs", "=", 
    RowBox[{"{", 
     RowBox[{
      RowBox[{"{", 
       RowBox[{"\"\<CLM\>\"", ",", "1.1255766729746808`"}], "}"}], ",", 
      RowBox[{"{", 
       RowBox[{"\"\<FIN\>\"", ",", "1.1255515144314452`"}], "}"}], ",", 
      RowBox[{"{", 
       RowBox[{"\"\<IBS\>\"", ",", "1.1107920563525304`"}], "}"}], ",", 
      RowBox[{"{", 
       RowBox[{"\"\<JPT\>\"", ",", "1.1088685528507198`"}], "}"}], ",", 
      RowBox[{"{", 
       RowBox[{"\"\<KHV\>\"", ",", "1.1065608191416791`"}], "}"}], ",", 
      RowBox[{"{", 
       RowBox[{"\"\<MSL\>\"", ",", "1.2377165220900395`"}], "}"}], ",", 
      RowBox[{"{", 
       RowBox[{"\"\<PEL\>\"", ",", "1.1087444589495752`"}], "}"}], ",", 
      RowBox[{"{", 
       RowBox[{"\"\<YRI\>\"", ",", "1.1959850154565101`"}], "}"}], ",", 
      "\[IndentingNewLine]", 
      RowBox[{"{", 
       RowBox[{"\"\<LWK\>\"", ",", "1.2251228197944872`", ",", "1.7`"}], 
       "}"}], ",", 
      RowBox[{"{", 
       RowBox[{"\"\<TSI\>\"", ",", "1.122627188367992`", ",", "1.35`"}], 
       "}"}], ",", 
      RowBox[{"{", 
       RowBox[{"\"\<CHB\>\"", ",", "1.1088685528507198`", ",", "1.31`"}], 
       "}"}]}], "}"}]}], ";"}], "\[IndentingNewLine]", "\[IndentingNewLine]", 
  RowBox[{"(*", 
   RowBox[{
    RowBox[{"SNPLocator", " ", "has", " ", "output", " ", "imported"}], "=", 
    RowBox[{"{", 
     RowBox[{
      RowBox[{"location", " ", "file", " ", "no"}], ",", " ", 
      RowBox[{"location", " ", "data"}], ",", " ", 
      RowBox[{"block", " ", "data"}]}], "}"}]}], 
   "*)"}]}], "\[IndentingNewLine]", 
 RowBox[{
  RowBox[{
   RowBox[{
    RowBox[{"SNPLocator", "[", 
     RowBox[{"snpno_", ",", "popno_"}], "]"}], ":=", 
    RowBox[{"(", "\[IndentingNewLine]", 
     RowBox[{
      RowBox[{"pos", "=", 
       RowBox[{"{", "}"}]}], ";", "\[IndentingNewLine]", 
      RowBox[{"jj", "=", "0"}], ";", "\[IndentingNewLine]", 
      RowBox[{"While", "[", 
       RowBox[{
        RowBox[{"pos", "\[Equal]", 
         RowBox[{"{", "}"}]}], ",", "\[IndentingNewLine]", 
        RowBox[{
         RowBox[{"jj", "=", 
          RowBox[{"jj", "+", "1"}]}], ";", "\[IndentingNewLine]", 
         RowBox[{"locdata", "=", 
          RowBox[{"Import", "[", 
           RowBox[{
            RowBox[{
             RowBox[{"RsLocationfilename", "[", "popno", "]"}], "[", 
             RowBox[{"[", "jj", "]"}], "]"}], ",", "\"\<Table\>\""}], "]"}]}],
          ";", "\[IndentingNewLine]", 
         RowBox[{"pos", "=", 
          RowBox[{"Position", "[", 
           RowBox[{"locdata", ",", 
            RowBox[{"ToString", "[", 
             RowBox[{"RepetedSNPs", "[", 
              RowBox[{"[", "snpno", "]"}], "]"}], "]"}]}], "]"}]}], ";"}]}], 
       "\[IndentingNewLine]", "]"}], ";", "\[IndentingNewLine]", 
      RowBox[{"{", 
       RowBox[{"jj", ",", "locdata", ",", 
        RowBox[{"Import", "[", 
         RowBox[{
          RowBox[{"StringReplace", "[", 
           RowBox[{
            RowBox[{
             RowBox[{"RsLocationfilename", "[", "popno", "]"}], "[", 
             RowBox[{"[", "jj", "]"}], "]"}], ",", 
            RowBox[{"{", 
             RowBox[{"\"\<Haplocation\>\"", "->", "\"\<Haploblock\>\""}], 
             "}"}]}], "]"}], ",", "\"\<Table\>\""}], "]"}]}], "}"}]}], 
     "\[IndentingNewLine]", ")"}]}], ";"}], "\[IndentingNewLine]", 
  RowBox[{"(*", 
   RowBox[{"SNPelem", " ", "takes", " ", "imported", " ", 
    RowBox[{"SNPLocator", "[", 
     RowBox[{"snpno", ",", "popno"}], "]"}]}], " ", 
   "*)"}]}], "\[IndentingNewLine]", 
 RowBox[{
  RowBox[{
   RowBox[{
    RowBox[{"SNPelem", "[", 
     RowBox[{"snpno_", ",", "imported_"}], "]"}], ":=", " ", 
    RowBox[{"(", "\[IndentingNewLine]", 
     RowBox[{
      RowBox[{"SNPLocationdata", "=", "imported"}], ";", 
      "\[IndentingNewLine]", 
      RowBox[{"SNPpos", "=", 
       RowBox[{
        RowBox[{"Position", "[", 
         RowBox[{
          RowBox[{"SNPLocationdata", "[", 
           RowBox[{"[", "2", "]"}], "]"}], ",", 
          RowBox[{"ToString", "[", 
           RowBox[{"RepetedSNPs", "[", 
            RowBox[{"[", "snpno", "]"}], "]"}], "]"}]}], "]"}], "[", 
        RowBox[{"[", 
         RowBox[{"1", ",", "1"}], "]"}], "]"}]}], ";", "\[IndentingNewLine]", 
      RowBox[{
       RowBox[{"SNPLocationdata", "[", 
        RowBox[{"[", "2", "]"}], "]"}], "[", 
       RowBox[{"[", "SNPpos", "]"}], "]"}]}], "\[IndentingNewLine]", ")"}]}], 
   ";"}], "\[IndentingNewLine]", 
  RowBox[{"(*", 
   RowBox[{"SNPinfo", " ", "extracts", " ", "information", " ", "from", " ", 
    RowBox[{"SNPelem", "[", 
     RowBox[{"snpno", ",", 
      RowBox[{"SNPLocator", "[", 
       RowBox[{"snpno", ",", "popno"}], "]"}]}], "]"}]}], 
   "*)"}]}], "\[IndentingNewLine]", 
 RowBox[{
  RowBox[{
   RowBox[{"SNPinfo", "[", "snpelem_", "]"}], ":=", " ", 
   RowBox[{"(", "\[IndentingNewLine]", 
    RowBox[{"{", 
     RowBox[{
      RowBox[{"{", 
       RowBox[{
        RowBox[{"snpelem", "[", 
         RowBox[{"[", "1", "]"}], "]"}], ",", 
        RowBox[{"snpelem", "[", 
         RowBox[{"[", "2", "]"}], "]"}], ",", 
        RowBox[{"snpelem", "[", 
         RowBox[{"[", "3", "]"}], "]"}]}], "}"}], ",", 
      RowBox[{"{", 
       RowBox[{
        RowBox[{"snpelem", "[", 
         RowBox[{"[", 
          RowBox[{"-", "1"}], "]"}], "]"}], ",", 
        RowBox[{"snpelem", "[", 
         RowBox[{"[", 
          RowBox[{"-", "2"}], "]"}], "]"}]}], "}"}]}], "}"}], 
    "\[IndentingNewLine]", ")"}]}], ";"}], "\[IndentingNewLine]", 
 RowBox[{
  RowBox[{
   RowBox[{"SNPInfoList", "[", 
    RowBox[{"snpno_", ",", "imported_"}], "]"}], ":=", 
   RowBox[{"(", "\[IndentingNewLine]", 
    RowBox[{
     RowBox[{"Infolist", "=", 
      RowBox[{"SNPinfo", "[", 
       RowBox[{"SNPelem", "[", 
        RowBox[{"snpno", ",", "imported"}], "]"}], "]"}]}], ";", 
     "\[IndentingNewLine]", 
     RowBox[{"blockdata", "=", 
      RowBox[{"imported", "[", 
       RowBox[{"[", "3", "]"}], "]"}]}], ";", "\[IndentingNewLine]", 
     RowBox[{"Markerpos", "=", 
      RowBox[{"Position", "[", 
       RowBox[{"blockdata", ",", "\"\<MARKERS:\>\""}], "]"}]}], ";", 
     "\[IndentingNewLine]", 
     RowBox[{"Markerblock", "=", 
      RowBox[{"(", "\[IndentingNewLine]", 
       RowBox[{
        RowBox[{"jj", "=", "1"}], ";", "\[IndentingNewLine]", 
        RowBox[{"While", "[", 
         RowBox[{
          RowBox[{
           RowBox[{"(", 
            RowBox[{"jj", "<=", 
             RowBox[{"Length", "[", "Markerpos", "]"}]}], ")"}], "&&", 
           RowBox[{"(", 
            RowBox[{
             RowBox[{"Position", "[", 
              RowBox[{
               RowBox[{"blockdata", "[", 
                RowBox[{"[", 
                 RowBox[{"Markerpos", "[", 
                  RowBox[{"[", 
                   RowBox[{"jj", ",", "1"}], "]"}], "]"}], "]"}], "]"}], ",", 
               RowBox[{"Infolist", "[", 
                RowBox[{"[", 
                 RowBox[{"1", ",", "1"}], "]"}], "]"}]}], "]"}], "==", " ", 
             RowBox[{"{", "}"}]}], ")"}]}], ",", " ", "\[IndentingNewLine]", 
          RowBox[{"jj", "++"}]}], "\[IndentingNewLine]", "]"}], ";", 
        "\[IndentingNewLine]", "jj"}], "\[IndentingNewLine]", ")"}]}], ";", 
     "\[IndentingNewLine]", 
     RowBox[{"(*", " ", 
      RowBox[{
       RowBox[{
       "WE", " ", "NEED", " ", "TO", " ", "BYPASS", " ", "WHAT", " ", 
        "FOLLOWS", " ", "IF", " ", "SNP", " ", "NOT", " ", "IN", " ", "LD", 
        " ", "Markerblock"}], ">", 
       RowBox[{"Length", "[", "Markerpos", "]"}]}], " ", "*)"}], 
     "\[IndentingNewLine]", 
     RowBox[{"LDlist", ":=", 
      RowBox[{"(", "\[IndentingNewLine]", 
       RowBox[{
        RowBox[{"MarkerblockReal", "=", 
         RowBox[{"1.0", "*", "Markerblock"}]}], ";", "\[IndentingNewLine]", 
        RowBox[{"Actualblkline", "=", 
         RowBox[{"(", "\[IndentingNewLine]", 
          RowBox[{
           RowBox[{"kk", "=", "1"}], ";", "\[IndentingNewLine]", 
           RowBox[{"blkno", "=", 
            RowBox[{"Position", "[", 
             RowBox[{"blockdata", ",", "MarkerblockReal"}], "]"}]}], ";", 
           "\[IndentingNewLine]", 
           RowBox[{"While", "[", 
            RowBox[{
             RowBox[{
              RowBox[{"(", 
               RowBox[{"kk", "\[LessEqual]", 
                RowBox[{"Length", "[", "blkno", "]"}]}], ")"}], "&&", 
              RowBox[{"(", 
               RowBox[{
                RowBox[{"blockdata", "[", 
                 RowBox[{"[", 
                  RowBox[{
                   RowBox[{"blkno", "[", 
                    RowBox[{"[", 
                    RowBox[{"kk", ",", "1"}], "]"}], "]"}], ",", "1"}], "]"}],
                  "]"}], "\[NotEqual]", "\"\<BLOCK\>\""}], ")"}]}], ",", 
             "\[IndentingNewLine]", 
             RowBox[{"kk", "++"}]}], "\[IndentingNewLine]", "]"}], ";", 
           "\[IndentingNewLine]", 
           RowBox[{"blkno", "[", 
            RowBox[{"[", 
             RowBox[{"kk", ",", "1"}], "]"}], "]"}]}], "\[IndentingNewLine]", 
          ")"}]}], ";", "\[IndentingNewLine]", 
        RowBox[{"Finaldatalineno", "=", 
         RowBox[{"Which", "[", "\[IndentingNewLine]", 
          RowBox[{
           RowBox[{
            RowBox[{"Length", "[", "Markerpos", "]"}], ">", 
            RowBox[{
             RowBox[{"Position", "[", 
              RowBox[{"Markerpos", ",", "Actualblkline"}], "]"}], "[", 
             RowBox[{"[", 
              RowBox[{"1", ",", "1"}], "]"}], "]"}]}], ",", 
           RowBox[{
            RowBox[{"Markerpos", "[", 
             RowBox[{"[", 
              RowBox[{
               RowBox[{
                RowBox[{
                 RowBox[{"Position", "[", 
                  RowBox[{"Markerpos", ",", "Actualblkline"}], "]"}], "[", 
                 RowBox[{"[", 
                  RowBox[{"1", ",", "1"}], "]"}], "]"}], "+", "1"}], ",", 
               "1"}], "]"}], "]"}], "-", "2"}], ",", "\[IndentingNewLine]", 
           "True", ",", 
           RowBox[{"Length", "[", "blockdata", "]"}]}], "\[IndentingNewLine]",
           "]"}]}], ";", "\[IndentingNewLine]", "\[IndentingNewLine]", 
        RowBox[{"Markersno", "=", 
         RowBox[{"Drop", "[", 
          RowBox[{
           RowBox[{"blockdata", "[", 
            RowBox[{"[", "Actualblkline", "]"}], "]"}], ",", "3"}], "]"}]}], 
        ";", "\[IndentingNewLine]", 
        RowBox[{"Haplist", "=", 
         RowBox[{"{", "}"}]}], ";", "\[IndentingNewLine]", 
        RowBox[{"For", "[", 
         RowBox[{
          RowBox[{"hn", "=", 
           RowBox[{"Actualblkline", "+", "1"}]}], ",", 
          RowBox[{"hn", "<=", "Finaldatalineno"}], ",", 
          RowBox[{"hn", "++"}], ",", "\[IndentingNewLine]", 
          RowBox[{
           RowBox[{"AppendTo", "[", 
            RowBox[{"Haplist", ",", " ", 
             RowBox[{"{", 
              RowBox[{
               RowBox[{"ToString", "[", 
                RowBox[{"blockdata", "[", 
                 RowBox[{"[", 
                  RowBox[{"hn", ",", "1"}], "]"}], "]"}], "]"}], ",", 
               RowBox[{"ToExpression", "[", 
                RowBox[{"blockdata", "[", 
                 RowBox[{"[", 
                  RowBox[{"hn", ",", "2"}], "]"}], "]"}], "]"}]}], "}"}]}], 
            "]"}], ";"}]}], "\[IndentingNewLine]", "]"}], ";", 
        "\[IndentingNewLine]", 
        RowBox[{"{", 
         RowBox[{"Infolist", ",", "Markersno", ",", "Haplist"}], "}"}]}], 
       "\[IndentingNewLine]", ")"}]}], ";", "\[IndentingNewLine]", 
     RowBox[{"Which", "[", 
      RowBox[{
       RowBox[{"Markerblock", ">", 
        RowBox[{"Length", "[", "Markerpos", "]"}]}], ",", 
       RowBox[{"{", "Infolist", "}"}], ",", 
       RowBox[{"Markerblock", "<=", 
        RowBox[{"Length", "[", "Markerpos", "]"}]}], ",", "LDlist"}], "]"}]}],
     "\[IndentingNewLine]", ")"}]}], ";"}], "\[IndentingNewLine]", 
 RowBox[{"Print", "[", "\"\< Defining Entropy\>\"", 
  "]"}], "\[IndentingNewLine]", 
 RowBox[{
  RowBox[{
   RowBox[{"NonLinkEntropy", "[", "infoln_", "]"}], ":=", 
   RowBox[{"(", "\[IndentingNewLine]", 
    RowBox[{
     RowBox[{"maf", "=", 
      RowBox[{"infoln", "[", 
       RowBox[{"[", 
        RowBox[{"1", ",", "2", ",", "2"}], "]"}], "]"}]}], ";", 
     "\[IndentingNewLine]", 
     RowBox[{"Which", "[", 
      RowBox[{
       RowBox[{"maf", "\[Equal]", "0"}], ",", "0", ",", "\[IndentingNewLine]",
        "True", ",", 
       RowBox[{
        RowBox[{
         RowBox[{"-", " ", "maf"}], "*", 
         RowBox[{"Log", "[", 
          RowBox[{"2", ",", "maf"}], "]"}]}], "-", 
        RowBox[{
         RowBox[{"(", 
          RowBox[{"1", "-", "maf"}], ")"}], "*", 
         RowBox[{"Log", "[", 
          RowBox[{"2", ",", 
           RowBox[{"(", 
            RowBox[{"1", "-", "maf"}], ")"}]}], "]"}]}]}]}], 
      "\[IndentingNewLine]", "]"}]}], "\[IndentingNewLine]", ")"}]}], 
  ";"}], "\[IndentingNewLine]", 
 RowBox[{
  RowBox[{
   RowBox[{"LDEntropy", "[", "infoln_", "]"}], ":=", 
   RowBox[{"(", "\[IndentingNewLine]", 
    RowBox[{"(*", " ", 
     RowBox[{
      RowBox[{"infoln", "[", 
       RowBox[{"[", 
        RowBox[{"3", ",", "n", ",", "2"}], "]"}], "]"}], " ", "is", " ", 
      "the", " ", "nth", " ", "probability"}], " ", "*)"}], 
    "\[IndentingNewLine]", 
    RowBox[{"Sum", "[", 
     RowBox[{
      RowBox[{
       RowBox[{"-", " ", 
        RowBox[{"infoln", "[", 
         RowBox[{"[", 
          RowBox[{"3", ",", "n", ",", "2"}], "]"}], "]"}]}], "*", 
       RowBox[{"Log", "[", 
        RowBox[{"2", ",", 
         RowBox[{"infoln", "[", 
          RowBox[{"[", 
           RowBox[{"3", ",", "n", ",", "2"}], "]"}], "]"}]}], "]"}]}], ",", 
      RowBox[{"{", 
       RowBox[{"n", ",", "1", ",", 
        RowBox[{"Length", "[", 
         RowBox[{"infoln", "[", 
          RowBox[{"[", "3", "]"}], "]"}], "]"}]}], "}"}]}], "]"}], 
    "\[IndentingNewLine]", ")"}]}], ";"}], "\[IndentingNewLine]", 
 RowBox[{
  RowBox[{
   RowBox[{"BlockEntropy", "[", "infoln_", "]"}], ":=", " ", 
   RowBox[{"Which", "[", "\[IndentingNewLine]", 
    RowBox[{
     RowBox[{
      RowBox[{"Length", "[", "infoln", "]"}], "\[Equal]", "1"}], ",", 
     RowBox[{"NonLinkEntropy", "[", "infoln", "]"}], ",", 
     "\[IndentingNewLine]", "True", ",", " ", 
     RowBox[{"LDEntropy", "[", "infoln", "]"}]}], "\[IndentingNewLine]", 
    "]"}]}], ";"}], "\[IndentingNewLine]", 
 RowBox[{
  RowBox[{
   RowBox[{"Print", "[", "\"\< Defining Genodynamic Potentials \>\"", "]"}], 
   ";"}], "\[IndentingNewLine]", 
  RowBox[{"(*", " ", 
   RowBox[{"SNP", " ", "Potential"}], "*)"}]}], "\[IndentingNewLine]", 
 RowBox[{
  RowBox[{
   RowBox[{
    RowBox[{"NonLinkSNPpotential", "[", 
     RowBox[{"infoln_", ",", "TE_"}], "]"}], ":=", 
    RowBox[{"Which", "[", "\[IndentingNewLine]", 
     RowBox[{
      RowBox[{
       RowBox[{"infoln", "[", 
        RowBox[{"[", 
         RowBox[{"1", ",", "2", ",", "2"}], "]"}], "]"}], "\[Equal]", "0"}], 
      ",", 
      RowBox[{"1", "-", "TE"}], ",", "\[IndentingNewLine]", "True", ",", 
      RowBox[{"1", "-", "TE", "+", 
       RowBox[{"TE", "*", 
        RowBox[{"NonLinkEntropy", "[", "infoln", "]"}]}]}]}], 
     "\[IndentingNewLine]", "]"}]}], ";"}], "\[IndentingNewLine]", 
  RowBox[{"(*", 
   RowBox[{"Block", " ", "Potential"}], "*)"}]}], "\[IndentingNewLine]", 
 RowBox[{
  RowBox[{
   RowBox[{"LDblockpotential", "[", 
    RowBox[{"infoln_", ",", "TE_"}], "]"}], ":=", 
   RowBox[{"(", "\[IndentingNewLine]", 
    RowBox[{
     RowBox[{"numSNPs", "=", 
      RowBox[{"StringLength", "[", 
       RowBox[{"infoln", "[", 
        RowBox[{"[", 
         RowBox[{"3", ",", "1", ",", "1"}], "]"}], "]"}], "]"}]}], ";", 
     RowBox[{"(*", " ", 
      RowBox[{"same", " ", "for", " ", "all", " ", "Haplotypes"}], " ", 
      "*)"}], "\[IndentingNewLine]", 
     RowBox[{
      RowBox[{
       RowBox[{"(", 
        RowBox[{"1", "-", "TE"}], ")"}], "*", "numSNPs"}], "+", 
      RowBox[{"TE", "*", 
       RowBox[{"LDEntropy", "[", "infoln", "]"}]}]}]}], "\[IndentingNewLine]",
     ")"}]}], ";"}], "\[IndentingNewLine]", 
 RowBox[{
  RowBox[{
   RowBox[{
    RowBox[{"Blockpotential", "[", 
     RowBox[{"infoln_", ",", "TE_"}], "]"}], ":=", " ", 
    RowBox[{"Which", "[", "\[IndentingNewLine]", 
     RowBox[{
      RowBox[{
       RowBox[{"Length", "[", "infoln", "]"}], "\[Equal]", "1"}], ",", 
      RowBox[{"NonLinkSNPpotential", "[", 
       RowBox[{"infoln", ",", "TE"}], "]"}], ",", "\[IndentingNewLine]", 
      "True", ",", 
      RowBox[{"LDblockpotential", "[", 
       RowBox[{"infoln", ",", "TE"}], "]"}]}], "\[IndentingNewLine]", "]"}]}],
    ";"}], "\[IndentingNewLine]", 
  RowBox[{"(*", " ", 
   RowBox[{"Allelic", " ", "Potential"}], "*)"}]}], "\[IndentingNewLine]", 
 RowBox[{
  RowBox[{
   RowBox[{
    RowBox[{"NonLinkMu", "[", 
     RowBox[{"infoln_", ",", "TE_", ",", "alno_"}], "]"}], ":=", 
    RowBox[{"(", "\[IndentingNewLine]", 
     RowBox[{
      RowBox[{"maf", "=", 
       RowBox[{"infoln", "[", 
        RowBox[{"[", 
         RowBox[{"1", ",", "2", ",", "2"}], "]"}], "]"}]}], ";", 
      "\[IndentingNewLine]", 
      RowBox[{"Which", "[", "\[IndentingNewLine]", 
       RowBox[{
        RowBox[{"alno", "\[Equal]", "2"}], ",", 
        RowBox[{
         RowBox[{"(", 
          RowBox[{"1", "-", "TE"}], ")"}], "-", 
         RowBox[{"TE", " ", "*", 
          RowBox[{"Log", "[", 
           RowBox[{"2", ",", "maf"}], "]"}]}]}], ",", "\[IndentingNewLine]", 
        RowBox[{"alno", "\[Equal]", "1"}], ",", 
        RowBox[{
         RowBox[{"(", 
          RowBox[{"1", "-", "TE"}], ")"}], "-", 
         RowBox[{"TE", " ", "*", 
          RowBox[{"Log", "[", 
           RowBox[{"2", ",", 
            RowBox[{"(", 
             RowBox[{"1", "-", "maf"}], ")"}]}], "]"}]}]}]}], 
       "\[IndentingNewLine]", "]"}]}], "\[IndentingNewLine]", ")"}]}], ";"}], 
  "\[IndentingNewLine]", 
  RowBox[{"(*", " ", 
   RowBox[{"Haplotype", " ", "Potential"}], "*)"}]}], "\[IndentingNewLine]", 
 RowBox[{
  RowBox[{
   RowBox[{
    RowBox[{"LDMu", "[", 
     RowBox[{"infoln_", ",", "TE_", ",", "Hnum_"}], "]"}], ":=", 
    RowBox[{"(", "\[IndentingNewLine]", 
     RowBox[{
      RowBox[{"numSNPs", "=", 
       RowBox[{"StringLength", "[", 
        RowBox[{"infoln", "[", 
         RowBox[{"[", 
          RowBox[{"3", ",", "1", ",", "1"}], "]"}], "]"}], "]"}]}], ";", 
      "\[IndentingNewLine]", 
      RowBox[{
       RowBox[{
        RowBox[{"(", 
         RowBox[{"1", "-", "TE"}], ")"}], "*", "numSNPs"}], "-", 
       RowBox[{"TE", "*", 
        RowBox[{"Log", "[", 
         RowBox[{"2", ",", 
          RowBox[{"infoln", "[", 
           RowBox[{"[", 
            RowBox[{"3", ",", "Hnum", ",", "2"}], "]"}], "]"}]}], "]"}]}]}]}],
      "\[IndentingNewLine]", ")"}]}], ";"}], "\[IndentingNewLine]", 
  RowBox[{"(*", 
   RowBox[{
    RowBox[{"MAFs", "[", 
     RowBox[{"snpno_", ",", "popno_"}], "]"}], " ", "gives", " ", "outcome", 
    " ", 
    RowBox[{"{", 
     RowBox[{
      RowBox[{"maf", " ", "of", " ", "snpno"}], ",", 
      RowBox[{"sum", " ", "mafs", " ", "in", " ", "the", " ", "block"}]}], 
     "}"}]}], " ", "*)"}]}], "\[IndentingNewLine]", 
 RowBox[{
  RowBox[{
   RowBox[{
    RowBox[{"MAFs", "[", 
     RowBox[{"snpno_", ",", "imported_"}], "]"}], ":=", 
    RowBox[{"(", "\[IndentingNewLine]", 
     RowBox[{
      RowBox[{"locdata", "=", 
       RowBox[{"imported", "[", 
        RowBox[{"[", "2", "]"}], "]"}]}], ";", "\[IndentingNewLine]", 
      RowBox[{"snpinflst", "=", 
       RowBox[{"SNPInfoList", "[", 
        RowBox[{"snpno", ",", "imported"}], "]"}]}], ";", 
      "\[IndentingNewLine]", 
      RowBox[{"markernums", "=", 
       RowBox[{"snpinflst", "[", 
        RowBox[{"[", "2", "]"}], "]"}]}], ";", "\[IndentingNewLine]", 
      RowBox[{"snpmaf", "=", 
       RowBox[{"snpinflst", "[", 
        RowBox[{"[", 
         RowBox[{"1", ",", "2", ",", "2"}], "]"}], "]"}]}], ";", 
      "\[IndentingNewLine]", 
      RowBox[{"locmarkers", "=", 
       RowBox[{
        RowBox[{"Drop", "[", 
         RowBox[{"locdata", ",", "1"}], "]"}], "[", 
        RowBox[{"[", 
         RowBox[{"markernums", ",", "1"}], "]"}], "]"}]}], ";", 
      "\[IndentingNewLine]", 
      RowBox[{"Which", "[", "\[IndentingNewLine]", 
       RowBox[{
        RowBox[{
         RowBox[{"StringLength", "[", 
          RowBox[{"snpinflst", "[", 
           RowBox[{"[", 
            RowBox[{"3", ",", "1", ",", "1"}], "]"}], "]"}], "]"}], "!=", 
         RowBox[{"Length", "[", "markernums", "]"}]}], ",", 
        RowBox[{
        "Print", "[", 
         "\"\<Haploblock Length is not same as number of markers \>\"", "]"}],
         ",", "\[IndentingNewLine]", 
        RowBox[{"locmarkers", "\[Equal]", "markernums"}], ",", 
        RowBox[{"{", 
         RowBox[{"snpmaf", ",", 
          RowBox[{"Tr", "[", 
           RowBox[{
            RowBox[{"Drop", "[", 
             RowBox[{"locdata", ",", "1"}], "]"}], "[", 
            RowBox[{"[", 
             RowBox[{"markernums", ",", 
              RowBox[{"-", "2"}]}], "]"}], "]"}], "]"}], ",", 
          RowBox[{"Length", "[", "markernums", "]"}]}], "}"}], ",", 
        "\[IndentingNewLine]", "True", ",", 
        RowBox[{"Print", "[", "\"\<Error in Marker Locations\>\"", "]"}]}], 
       "\[IndentingNewLine]", "]"}]}], "\[IndentingNewLine]", ")"}]}], ";"}], 
  "\[IndentingNewLine]", 
  RowBox[{"(*", 
   RowBox[{
   "DistributedSNPPotenial", " ", "gives", " ", "the", " ", "distributed", 
    " ", "potential", " ", "of", " ", "snpno", " ", "in", " ", "a", " ", 
    "Haploblock"}], "*)"}]}], "\[IndentingNewLine]", 
 RowBox[{
  RowBox[{
   RowBox[{
    RowBox[{"DistributedSNPPotenial", "[", 
     RowBox[{"snpno_", ",", "imported_", ",", "TE_"}], "]"}], ":=", 
    RowBox[{"(", "\[IndentingNewLine]", 
     RowBox[{
      RowBox[{"mafvalue", "=", 
       RowBox[{"MAFs", "[", 
        RowBox[{"snpno", ",", "imported"}], "]"}]}], ";", 
      "\[IndentingNewLine]", 
      RowBox[{"snplist", "=", 
       RowBox[{"SNPInfoList", "[", 
        RowBox[{"snpno", ",", "imported"}], "]"}]}], ";", 
      "\[IndentingNewLine]", 
      RowBox[{
       RowBox[{"(", 
        RowBox[{"1", "-", "TE"}], ")"}], "+", 
       RowBox[{
        RowBox[{"(", 
         RowBox[{
          RowBox[{"Blockpotential", "[", 
           RowBox[{"snplist", ",", "TE"}], "]"}], "-", 
          RowBox[{
           RowBox[{"mafvalue", "[", 
            RowBox[{"[", "3", "]"}], "]"}], 
           RowBox[{"(", 
            RowBox[{"1", "-", "TE"}], ")"}]}]}], ")"}], "*", 
        RowBox[{"(", 
         RowBox[{
          RowBox[{"mafvalue", "[", 
           RowBox[{"[", "1", "]"}], "]"}], "/", 
          RowBox[{"mafvalue", "[", 
           RowBox[{"[", "2", "]"}], "]"}]}], ")"}]}]}]}], 
     "\[IndentingNewLine]", ")"}]}], ";"}], "\[IndentingNewLine]", 
  RowBox[{"(*", 
   RowBox[{"BindingEnergy", " ", "=", " ", 
    RowBox[{"DistributedSNPPotenial", "-", "NonLinkSNPpotential"}]}], 
   "*)"}]}], "\[IndentingNewLine]", 
 RowBox[{
  RowBox[{
   RowBox[{
    RowBox[{"BindingEnergy", "[", 
     RowBox[{"snpno_", ",", "imported_", ",", "TE_"}], "]"}], ":=", " ", 
    RowBox[{"(", "\[IndentingNewLine]", 
     RowBox[{
      RowBox[{"snplist", "=", 
       RowBox[{"SNPInfoList", "[", 
        RowBox[{"snpno", ",", "imported"}], "]"}]}], ";", 
      "\[IndentingNewLine]", 
      RowBox[{
       RowBox[{"DistributedSNPPotenial", "[", 
        RowBox[{"snpno", ",", "imported", ",", "TE"}], "]"}], "-", " ", 
       RowBox[{"NonLinkSNPpotential", "[", 
        RowBox[{"snplist", ",", "TE"}], "]"}]}]}], "\[IndentingNewLine]", 
     ")"}]}], ";"}], "\[IndentingNewLine]", 
  RowBox[{"(*", 
   RowBox[{
    RowBox[{
     RowBox[{"DistributedAllelicpotential", "[", 
      RowBox[{"snpno", ",", "popno", ",", "TE", ",", 
       RowBox[{"allele", " ", "string"}]}], "]"}], " ", "gives", " ", 
     "NonLinkMu"}], "+", "BindingEnergy"}], "*)"}]}], "\[IndentingNewLine]", 
 RowBox[{
  RowBox[{
   RowBox[{
    RowBox[{"DistributedAllelicpotential", "[", 
     RowBox[{"snpno_", ",", "imported_", ",", "TE_", ",", "al_"}], "]"}], ":=", 
    RowBox[{"(", "\[IndentingNewLine]", 
     RowBox[{
      RowBox[{"snplist", "=", 
       RowBox[{"SNPInfoList", "[", 
        RowBox[{"snpno", ",", "imported"}], "]"}]}], ";", 
      "\[IndentingNewLine]", 
      RowBox[{"alleleno", "=", 
       RowBox[{"Which", "[", "\[IndentingNewLine]", 
        RowBox[{
         RowBox[{
          RowBox[{
           RowBox[{"StringPosition", "[", 
            RowBox[{
             RowBox[{"snplist", "[", 
              RowBox[{"[", 
               RowBox[{"1", ",", "2", ",", "1"}], "]"}], "]"}], ",", "al"}], 
            "]"}], "[", 
           RowBox[{"[", 
            RowBox[{"1", ",", "1"}], "]"}], "]"}], "\[Equal]", "3"}], ",", 
         "2", ",", "\[IndentingNewLine]", 
         RowBox[{
          RowBox[{
           RowBox[{"StringPosition", "[", 
            RowBox[{
             RowBox[{"snplist", "[", 
              RowBox[{"[", 
               RowBox[{"1", ",", "2", ",", "1"}], "]"}], "]"}], ",", "al"}], 
            "]"}], "[", 
           RowBox[{"[", 
            RowBox[{"1", ",", "1"}], "]"}], "]"}], "\[Equal]", "1"}], ",", 
         "1", ",", "\[IndentingNewLine]", "True", ",", " ", 
         RowBox[{"Print", "[", "\"\< Not an allele in this SNP \>\"", "]"}]}],
         "\[IndentingNewLine]", "]"}]}], ";", "\[IndentingNewLine]", 
      RowBox[{"nldMu", "=", 
       RowBox[{"NonLinkMu", "[", 
        RowBox[{"snplist", ",", "TE", ",", "alleleno"}], "]"}]}], ";", 
      "\[IndentingNewLine]", 
      RowBox[{"benergy", "=", 
       RowBox[{"BindingEnergy", "[", 
        RowBox[{"snpno", ",", "imported", ",", "TE"}], "]"}]}], ";", 
      "\[IndentingNewLine]", 
      RowBox[{"nldMu", "+", "benergy"}]}], "\[IndentingNewLine]", ")"}]}], 
   ";"}], "\[IndentingNewLine]", 
  RowBox[{"(*", 
   RowBox[{
    RowBox[{"SinglePopSNPInformation", "[", 
     RowBox[{"snpno", ",", "imported"}], "]"}], " ", "has", " ", "output", 
    " ", 
    RowBox[{"{", 
     RowBox[{
      RowBox[{"{", 
       RowBox[{"popno", ",", "chrno", ",", "rs"}], "}"}], ",", 
      RowBox[{"{", 
       RowBox[{
        RowBox[{"{", 
         RowBox[{"TE", ",", 
          RowBox[{"1000", "G"}]}], "}"}], ",", 
        RowBox[{"{", 
         RowBox[{"TE", ",", 
          RowBox[{"1000", "G"}]}], "}"}]}], "}"}], ",", 
      RowBox[{"{", 
       RowBox[{
        RowBox[{"{", 
         RowBox[{
          RowBox[{"a1", ":", "a2"}], ",", 
          RowBox[{"{", 
           RowBox[{
            RowBox[{"SNP", " ", "pot"}], ",", " ", 
            RowBox[{"a1", " ", "pot"}], ",", " ", 
            RowBox[{"2", " ", "pot"}], ",", " ", 
            RowBox[{"binding", " ", "E"}]}], "}"}]}], "}"}], ",", 
        RowBox[{"{", 
         RowBox[{"{", 
          RowBox[{
           RowBox[{"a1", ":", "a2"}], ",", 
           RowBox[{"{", 
            RowBox[{
             RowBox[{"SNP", " ", "pot"}], ",", " ", 
             RowBox[{"a1", " ", "pot"}], ",", " ", 
             RowBox[{"2", " ", "pot"}], ",", " ", 
             RowBox[{"binding", " ", "E"}]}], "}"}]}], "}"}], "}"}]}], 
       "}"}]}], " "}]}], "*)"}]}], "\[IndentingNewLine]", 
 RowBox[{
  RowBox[{
   RowBox[{
    RowBox[{"SinglePopSNPInformation", "[", 
     RowBox[{"snpno_", ",", "popno_", ",", "imported_"}], "]"}], ":=", 
    RowBox[{"(", "\[IndentingNewLine]", 
     RowBox[{
      RowBox[{"Inflst", "=", 
       RowBox[{"SNPInfoList", "[", 
        RowBox[{"snpno", ",", "imported"}], "]"}]}], ";", 
      "\[IndentingNewLine]", 
      RowBox[{"TE", "=", 
       RowBox[{
        RowBox[{"AllpopTEs", "[", 
         RowBox[{"[", 
          RowBox[{
           RowBox[{"Position", "[", 
            RowBox[{"AllpopTEs", ",", 
             RowBox[{"popname", "[", "popno", "]"}]}], "]"}], "[", 
           RowBox[{"[", 
            RowBox[{"1", ",", "1"}], "]"}], "]"}], "]"}], "]"}], "[", 
        RowBox[{"[", "2", "]"}], "]"}]}], ";", "\[IndentingNewLine]", 
      RowBox[{"InfoPots", "=", 
       RowBox[{"Which", "[", 
        RowBox[{
         RowBox[{
          RowBox[{"Length", "[", "Inflst", "]"}], "\[LessEqual]", "1"}], ",", 
         RowBox[{"{", 
          RowBox[{
           RowBox[{"NonLinkSNPpotential", "[", 
            RowBox[{"Inflst", ",", "TE"}], "]"}], ",", 
           RowBox[{"NonLinkMu", "[", 
            RowBox[{"Inflst", ",", "TE", ",", "1"}], "]"}], ",", 
           RowBox[{"NonLinkMu", "[", 
            RowBox[{"Inflst", ",", "TE", ",", "2"}], "]"}]}], "}"}], ",", 
         "\[IndentingNewLine]", "True", ",", "\[IndentingNewLine]", 
         RowBox[{"{", 
          RowBox[{
           RowBox[{"DistributedSNPPotenial", "[", 
            RowBox[{"snpno", ",", "imported", ",", "TE"}], "]"}], ",", 
           RowBox[{"DistributedAllelicpotential", "[", 
            RowBox[{"snpno", ",", "imported", ",", "TE", ",", 
             RowBox[{"StringDrop", "[", 
              RowBox[{
               RowBox[{"Inflst", "[", 
                RowBox[{"[", 
                 RowBox[{"1", ",", "2", ",", "1"}], "]"}], "]"}], ",", 
               RowBox[{"-", "2"}]}], "]"}]}], "]"}], ",", 
           "\[IndentingNewLine]", 
           RowBox[{"(", 
            RowBox[{"DistributedAllelicpotential", "[", 
             RowBox[{"snpno", ",", "imported", ",", "TE", ",", 
              RowBox[{"StringDrop", "[", 
               RowBox[{
                RowBox[{"Inflst", "[", 
                 RowBox[{"[", 
                  RowBox[{"1", ",", "2", ",", "1"}], "]"}], "]"}], ",", "2"}],
                "]"}]}], "]"}], ")"}], ",", 
           RowBox[{"BindingEnergy", "[", 
            RowBox[{"snpno", ",", "imported", ",", "TE"}], "]"}]}], "}"}]}], 
        "\[IndentingNewLine]", "]"}]}], ";", "\[IndentingNewLine]", 
      RowBox[{"{", 
       RowBox[{
        RowBox[{"{", 
         RowBox[{
          RowBox[{"popname", "[", "popno", "]"}], ",", "\"\<Chrno\>\"", ",", 
          RowBox[{"Inflst", "[", 
           RowBox[{"[", 
            RowBox[{"1", ",", "1", ",", "2"}], "]"}], "]"}]}], "}"}], ",", 
        RowBox[{"{", 
         RowBox[{
          RowBox[{"{", 
           RowBox[{"TE", ",", "\"\<1000Genome\>\""}], "}"}], ",", 
          RowBox[{"{", 
           RowBox[{"TE", ",", "\"\<1000Genome\>\""}], "}"}]}], "}"}], ",", 
        RowBox[{"{", 
         RowBox[{
          RowBox[{"{", 
           RowBox[{
            RowBox[{"Inflst", "[", 
             RowBox[{"[", 
              RowBox[{"1", ",", "2", ",", "1"}], "]"}], "]"}], ",", 
            "InfoPots"}], "}"}], ",", 
          RowBox[{"{", 
           RowBox[{
            RowBox[{"Inflst", "[", 
             RowBox[{"[", 
              RowBox[{"1", ",", "2", ",", "1"}], "]"}], "]"}], ",", 
            "InfoPots"}], "}"}]}], "}"}]}], "}"}]}], "\[IndentingNewLine]", 
     ")"}]}], ";"}], "\[IndentingNewLine]", 
  RowBox[{"(*", 
   RowBox[{
    RowBox[{"SNPInformation", "[", "snpno", "]"}], " ", "gives", " ", 
    "SinglePopSNPInformation", " ", "for", " ", "all", " ", "populations"}], 
   "*)"}]}], "\[IndentingNewLine]", 
 RowBox[{
  RowBox[{
   RowBox[{
    RowBox[{"SNPInformation", "[", "snpno_", "]"}], ":=", 
    RowBox[{"(", "\[IndentingNewLine]", 
     RowBox[{
      RowBox[{"InformTable", "=", 
       RowBox[{"Table", "[", 
        RowBox[{
         RowBox[{"SNPLocator", "[", 
          RowBox[{"snpno", ",", "popno"}], "]"}], ",", 
         RowBox[{"{", 
          RowBox[{"popno", ",", "1", ",", 
           RowBox[{"Length", "[", "PopulFiles", "]"}]}], "}"}]}], "]"}]}], 
      ";", "\[IndentingNewLine]", 
      RowBox[{"Table", "[", 
       RowBox[{
        RowBox[{"SinglePopSNPInformation", "[", 
         RowBox[{"snpno", ",", "popno", ",", 
          RowBox[{"InformTable", "[", 
           RowBox[{"[", "popno", "]"}], "]"}]}], "]"}], ",", 
        RowBox[{"{", 
         RowBox[{"popno", ",", "1", ",", 
          RowBox[{"Length", "[", "PopulFiles", "]"}]}], "}"}]}], "]"}]}], 
     "\[IndentingNewLine]", ")"}]}], ";"}], "\[IndentingNewLine]", 
  RowBox[{"(*", 
   RowBox[{
    RowBox[{"NewInfoSNPslist", "[", "snpno", "]"}], " ", "saves", " ", 
    "SNPInformation", " ", "into", " ", 
    RowBox[{"NewSNPsDir", "<>", 
     RowBox[{"SNPname", "[", "snpno", "]"}]}]}], "*)"}], 
  "\[IndentingNewLine]", 
  RowBox[{"(*", 
   RowBox[{
   "It", " ", "takes", " ", "12", " ", "min", " ", "for", " ", "10", " ", 
    "SNPs"}], "*)"}]}], "\[IndentingNewLine]", 
 RowBox[{
  RowBox[{
   RowBox[{"NewInfoSNPslist", "[", "snpno_", "]"}], ":=", 
   RowBox[{"(", "\[IndentingNewLine]", 
    RowBox[{
     RowBox[{"SNPname", "[", "snpno", "]"}], ";", "\[IndentingNewLine]", 
     RowBox[{"NewInfolist", "=", 
      RowBox[{"SNPInformation", "[", "snpno", "]"}]}], ";", 
     "\[IndentingNewLine]", 
     RowBox[{"Put", "[", 
      RowBox[{"NewInfolist", ",", 
       RowBox[{"NewSNPsDir", "<>", 
        RowBox[{"SNPname", "[", "snpno", "]"}]}]}], "]"}]}], 
    "\[IndentingNewLine]", ")"}]}], ";"}], "\[IndentingNewLine]"}], "Input",
 CellChangeTimes->{{3.8330152544223204`*^9, 3.8330153252759185`*^9}, {
  3.833015423074385*^9, 3.8330154323765326`*^9}, {3.833016799915124*^9, 
  3.833016814512576*^9}, {3.833059027990632*^9, 3.8330590288473606`*^9}},
 CellLabel->"In[7]:=",ExpressionUUID->"77484d08-4718-4a0f-a64a-9b2fee2c57b4"],

Cell[CellGroupData[{

Cell[BoxData["\<\" Defining Entropy\"\>"], "Print",
 CellChangeTimes->CompressedData["
1:eJwVzFkowwEcwPH9HSULD3/KwxxLrhS5cvQv/ZYnRK5YERYTaXOVF3Kf8bco
Rx5Q4sEkkatIyDKhhtRMDZPhN8nchJ+Hb5+3r1imTCtiBAJBKJVTY9V/8giL
fkLTv7pZERvbi1C6PyjNI0suN7oeSNM5s6ZUIXDa7odrNYLHoK7Zdg6hZVPO
/2seSPG0I3Vh2s7iRQR2Jqt5axkhfipOHrqCEBA4F85uIsj4iJ4lPUKceDiE
PUPYyJ5+6yaPUDzlbUB4ruvfniDLpInakSuEqsAPhdiEUNn6NPZ9g5ArizFK
zQgdReq2HjKqX53lf4vQa5xXSkkFJ7moJRt+nKsd7xCSbXbX28ljpwzj2D2C
w2rQtZX89BHWqx4RmBOoKH9CuPNKiNaTVWWnboVWBJWSey9/QciJ3WX6SIsX
42z/ijDESYQFZJtLV23mF/01V2bZN8Lkzrh7PZnq28jPkIq97EjRL0LwgoHj
yYbLJHuJwALumpiDdNYClW6jTdGuFjiMz5cYyD9MZNZ6
  "],
 CellLabel->
  "During evaluation of \
In[7]:=",ExpressionUUID->"ef7b2acd-3720-4311-a207-a290c24314b6"],

Cell[BoxData["\<\" Defining Genodynamic Potentials \"\>"], "Print",
 CellChangeTimes->CompressedData["
1:eJwVzFkowwEcwPH9HSULD3/KwxxLrhS5cvQv/ZYnRK5YERYTaXPmhdxn/C3K
kQeUeDBJ5CoSIhMPQ2pGw2T4TTI34efh2+ftK5YpUwoYgUAQTGVVW3SfPMKC
j9D4r3ZGxEb3IBTvD0hzyKLL9c4H0njGrCpVCJym6+FajeA2oG2ynkVo3pDz
/5r6k9xtSG2IpqNwAYGdzmjaXEKInYyRBy8j+PnPhrIbCDI+rHtRhxAjHgpi
TxHWM6feushDFE966hGea/u2xskSabxm+Aqhwv9DITYilLc8jX7fIGTLogxS
E0J7gbq1m4zoU2f43iL0GOaUUlLBSS5qyPofx0r7O4REq921NvLIIc0weo9g
txJwbSE/vYR1qkcE5hjKSp8Q7jziInVkRcmJS74FQaXk3ktfELKid5le0uzB
ONq+IgxyEmEe2erUWZP+Rf+dK5PsG2Fie8y1jkz2buCnScVeZrjoFyFwXs/x
ZP1lgq1EYAbXnaiDVNYM5S4jjZHOZjivypXoyT9OM9a6
  "],
 CellLabel->
  "During evaluation of \
In[7]:=",ExpressionUUID->"0b2c3dad-5ef7-475e-a071-beeca8d20a49"]
}, Open  ]]
}, Open  ]],

Cell[BoxData[""], "Input",
 CellChangeTimes->{{3.8330151566220846`*^9, 3.833015157187939*^9}, {
   3.833015190514755*^9, 3.833015191052003*^9}, {3.8330158243997393`*^9, 
   3.833015825532811*^9}, {3.8330158559450693`*^9, 3.8330158610607123`*^9}, {
   3.833016034928133*^9, 3.833016035858788*^9}, {3.833016161666931*^9, 
   3.833016162496608*^9}, {3.833016749034867*^9, 3.833016754738757*^9}, {
   3.8330175664183717`*^9, 3.833017567011038*^9}, 3.833017774559539*^9, {
   3.833018477353692*^9, 3.8330184784073925`*^9}, {3.8330187153028097`*^9, 
   3.83301876574676*^9}, {3.833018851421576*^9, 3.833018864626869*^9}, {
   3.8330189120771*^9, 3.8330189892152357`*^9}, {3.8330198715468884`*^9, 
   3.833019894599582*^9}, 
   3.8330590228733454`*^9},ExpressionUUID->"4c2238a6-49bd-4702-b9d1-\
790aab3ea1ff"],

Cell[CellGroupData[{

Cell[BoxData[
 RowBox[{
  RowBox[{"(*", 
   RowBox[{
   "Every", " ", "time", " ", "add", " ", "one", " ", "to", " ", "the", " ", 
    "previous", " ", "RunNo"}], "*)"}], "\[IndentingNewLine]", 
  RowBox[{"(*", 
   RowBox[{
    RowBox[{"As", " ", "there", " ", "is", " ", "375769", " ", "SNPs"}], ",", 
    " ", 
    RowBox[{
     RowBox[{
     "the", " ", "last", " ", "run", " ", "is", " ", "375000", " ", "to", " ",
       "375769"}], " ", "-", " ", 
     RowBox[{"Do", " ", "it", " ", "by", " ", "hand"}], "-"}]}], "*)"}], 
  "\[IndentingNewLine]", 
  RowBox[{
   RowBox[{
    RowBox[{"RunNo", "=", "106"}], ";"}], "\[IndentingNewLine]", 
   RowBox[{
    RowBox[{"NoSNPs", "=", "1000"}], ";"}], "\[IndentingNewLine]", 
   RowBox[{
    RowBox[{"Print", "[", 
     RowBox[{"\"\<Running SNP no \>\"", ",", " ", 
      RowBox[{"1", "+", 
       RowBox[{"RunNo", "*", "NoSNPs"}]}], ",", "\"\< to \>\"", ",", " ", 
      RowBox[{
       RowBox[{"(", 
        RowBox[{"RunNo", "+", "1"}], ")"}], "*", "NoSNPs"}]}], " ", "]"}], 
    ";"}], "\[IndentingNewLine]", 
   RowBox[{
    RowBox[{"Print", "[", 
     RowBox[{"\"\<start date =\>\"", ",", 
      RowBox[{"strt", "=", 
       RowBox[{"Date", "[", "]"}]}]}], "]"}], ";"}], "\[IndentingNewLine]", 
   RowBox[{
    RowBox[{"For", "[", 
     RowBox[{
      RowBox[{"snpno", "=", 
       RowBox[{
        RowBox[{"(", 
         RowBox[{"NoSNPs", "*", "RunNo"}], ")"}], "+", "1"}]}], ",", 
      RowBox[{"snpno", "\[LessEqual]", 
       RowBox[{"NoSNPs", "*", 
        RowBox[{"(", 
         RowBox[{"RunNo", "+", "1"}], ")"}]}]}], ",", 
      RowBox[{"snpno", "++"}], ",", 
      RowBox[{"NewInfoSNPslist", "[", "snpno", "]"}]}], "]"}], ";"}], 
   "\[IndentingNewLine]", 
   RowBox[{
    RowBox[{"Print", "[", 
     RowBox[{"\"\<Finish date =\>\"", ",", 
      RowBox[{"fin", "=", 
       RowBox[{"Date", "[", "]"}]}], ",", "\"\<. Time Elapsed=\>\"", ",", 
      RowBox[{"fin", "-", "strt"}]}], " ", "]"}], ";"}]}]}]], "Input",
 CellChangeTimes->{{3.8330198632406464`*^9, 3.833019864986718*^9}, {
   3.8330200165270844`*^9, 3.833020096792529*^9}, {3.833020147262088*^9, 
   3.8330204162496405`*^9}, {3.8330204881843276`*^9, 3.833020615483966*^9}, {
   3.8330206500077305`*^9, 3.833020891640799*^9}, 3.833188448143538*^9, 
   3.8332645961713753`*^9, {3.8333909199808407`*^9, 3.833390920081355*^9}, 
   3.833557806965316*^9, 3.8336276724612236`*^9, {3.8336936976695848`*^9, 
   3.8336936982737274`*^9}, {3.833822416092243*^9, 3.833822417112274*^9}, {
   3.8355312767794647`*^9, 3.8355312781852746`*^9}, {3.837519328403634*^9, 
   3.837519328538484*^9}, {3.84787435049712*^9, 3.847874352095292*^9}, 
   3.848744306424163*^9, 3.8509026387420177`*^9, {3.8523090051698866`*^9, 
   3.8523090060126324`*^9}, {3.8537281255055437`*^9, 3.8537281256770864`*^9}, 
   3.854965223811664*^9, {3.85511197538165*^9, 3.85511197624634*^9}, {
   3.8553798985873804`*^9, 3.855379899188773*^9}, {3.859098698137293*^9, 
   3.859098699480693*^9}, {3.8598470110563483`*^9, 3.8598470117764225`*^9}, 
   3.8611055347212906`*^9, {3.8727665217205267`*^9, 3.872766522560527*^9}, {
   3.872910228817582*^9, 3.8729102292975826`*^9}, {3.873103275512435*^9, 
   3.873103276683303*^9}, {3.8735059967275524`*^9, 3.8735059977359877`*^9}, {
   3.8736834809869394`*^9, 3.873683487954775*^9}, {3.873944801976654*^9, 
   3.8739448029568086`*^9}, 3.8748109206444464`*^9, {3.877428174049328*^9, 
   3.8774281747420254`*^9}, 3.8777015910717525`*^9, 3.879724201156333*^9, 
   3.8799150273968697`*^9, {3.880020786986949*^9, 3.8800207875029573`*^9}, {
   3.8801585564498816`*^9, 3.8801585568095756`*^9}, {3.880335846901046*^9, 
   3.880335847218665*^9}, {3.8804360906651816`*^9, 3.8804360922654963`*^9}, 
   3.8805110147204556`*^9, {3.880588307847471*^9, 3.8805883079417744`*^9}, {
   3.880801007406996*^9, 3.880801008317395*^9}, 3.8808570880894213`*^9, {
   3.8810575645553217`*^9, 3.881057564665366*^9}, {3.881118470896212*^9, 
   3.8811184713961906`*^9}, {3.881196527175239*^9, 3.881196527945918*^9}, 
   3.881306803388996*^9, 3.8813913157145033`*^9, {3.881717618876221*^9, 
   3.8817176189717474`*^9}, {3.8818033182089415`*^9, 
   3.8818033183199654`*^9}, {3.8842212533800807`*^9, 3.8842212536021376`*^9}, 
   3.885204144513031*^9, {3.8854207762125874`*^9, 3.885420776593753*^9}, {
   3.885607171366353*^9, 3.8856071718510356`*^9}, {3.885805177327176*^9, 
   3.8858051779862614`*^9}, {3.8860486605032325`*^9, 
   3.8860486623233113`*^9}, {3.886777720685704*^9, 3.8867777214931545`*^9}, {
   3.8868457416287136`*^9, 3.8868457417229*^9}, 3.8870813338748693`*^9, {
   3.887269744231636*^9, 3.887269744380865*^9}, 3.887345242765319*^9, {
   3.8899338576610594`*^9, 3.88993385780006*^9}, {3.8904769393147073`*^9, 
   3.8904769397566533`*^9}, {3.8905721499693766`*^9, 
   3.8905721506762514`*^9}, {3.891847355875657*^9, 3.891847356456541*^9}, {
   3.892080910118542*^9, 3.892080910715126*^9}, {3.892345103524781*^9, 
   3.892345104112106*^9}, {3.8924490895856547`*^9, 3.892449089760393*^9}, {
   3.902446481226774*^9, 3.902446481896983*^9}, {3.9029148623731203`*^9, 
   3.9029148776362886`*^9}, {3.9032502869853907`*^9, 3.903250288820484*^9}, {
   3.9034145039237185`*^9, 
   3.9034145044712553`*^9}},ExpressionUUID->"1274acfe-5346-4905-8d48-\
9d34dac45207"],

Cell[CellGroupData[{

Cell[BoxData[
 InterpretationBox[
  RowBox[{"\<\"Running SNP no \"\>", "\[InvisibleSpace]", "105001", 
   "\[InvisibleSpace]", "\<\" to \"\>", "\[InvisibleSpace]", "106000"}],
  SequenceForm["Running SNP no ", 105001, " to ", 106000],
  Editable->False]], "Print",
 CellChangeTimes->CompressedData["
1:eJxTTMoPSmVkYGAwB+JD1ZVML/reOMY9Oi1s1f/GsemDYVQ8kJ5QFfRyDpC2
eRTR/Q5Il1gWNgtMeOPoszPtgAGQbl49ZW8+kJZe0vfu6Zo3jhVVq/uYN75x
3BQbJMcCpDfwnOlM3/bGkfNPXPPhHW8cTxU4phnufOPIZ7LZWPjQG8cHlWa9
22+9cfymPFtf+PYbx1tWa7/3AGnW68rLFe68cXTun3pkCZCuy/E9NfvxG8cj
B/7kKT4B2mv5ecGf528cvZKsHkS+eOPY8HRNWy+Q/hGzLlz95RvHtoQt+ZFA
Om+P08MaIF1Wx1/C9eqNY1G3+wFVIO3fdHJfO5DeNZczcSmQDm9zrzsNpCNM
VoQxvn7j6CAY+mABkC5rX/HuJJBedErn6Wcg7baEu37ChzeOn644FRZ8euN4
TNnH4haQ1nxzQzTl8xvH7nzbHwVf3zgusz3FOAlIf8hi4mP9BgwPL2fuRCCt
xN9dE/r7jSPT6Scvkv68cVQ7tUiiHkhLfGjqWwuk7WojTWX+v3FsMbln0wek
a5J8WZ0Y3jrOXGdzLlj4reOZsEVNFiJvHVMWJjndAdIA5eLxKQ==
  "],
 CellLabel->
  "During evaluation of \
In[34]:=",ExpressionUUID->"748b5cea-5ee7-4b5e-9b7e-01eb0e5fcda4"],

Cell[BoxData[
 InterpretationBox[
  RowBox[{"\<\"start date =\"\>", "\[InvisibleSpace]", 
   RowBox[{"{", 
    RowBox[{
    "2023", ",", "9", ",", "9", ",", "15", ",", "22", ",", 
     "43.0762175`9.38681243300633"}], "}"}]}],
  SequenceForm[
  "start date =", {2023, 9, 9, 15, 22, 43.0762175`9.38681243300633}],
  Editable->False]], "Print",
 CellChangeTimes->CompressedData["
1:eJxTTMoPSmVkYGAwB+JD1ZVML/reOMY9Oi1s1f/GsemDYVQ8kJ5QFfRyDpC2
eRTR/Q5Il1gWNgtMeOPoszPtgAGQbl49ZW8+kJZe0vfu6Zo3jhVVq/uYN75x
3BQbJMcCpDfwnOlM3/bGkfNPXPPhHW8cTxU4phnufOPIZ7LZWPjQG8cHlWa9
22+9cfymPFtf+PYbx1tWa7/3AGnW68rLFe68cXTun3pkCZCuy/E9NfvxG8cj
B/7kKT4B2mv5ecGf528cvZKsHkS+eOPY8HRNWy+Q/hGzLlz95RvHtoQt+ZFA
Om+P08MaIF1Wx1/C9eqNY1G3+wFVIO3fdHJfO5DeNZczcSmQDm9zrzsNpCNM
VoQxvn7j6CAY+mABkC5rX/HuJJBedErn6Wcg7baEu37ChzeOn644FRZ8euN4
TNnH4haQ1nxzQzTl8xvH7nzbHwVf3zgusz3FOAlIf8hi4mP9BgwPL2fuRCCt
xN9dE/r7jSPT6Scvkv68cVQ7tUiiHkhLfGjqWwuk7WojTWX+v3FsMbln0wek
a5J8WZ0Y3jrOXGdzLlj4reOZsEVNFiJvHQ89SnK6A6QB6pnxyA==
  "],
 CellLabel->
  "During evaluation of \
In[34]:=",ExpressionUUID->"13a404b4-82f0-419f-a065-f1a56f9766b3"],

Cell[BoxData[
 InterpretationBox[
  RowBox[{"\<\"Finish date =\"\>", "\[InvisibleSpace]", 
   RowBox[{"{", 
    RowBox[{
    "2023", ",", "9", ",", "11", ",", "11", ",", "49", ",", 
     "13.8608442`8.894364635654368"}], "}"}], 
   "\[InvisibleSpace]", "\<\". Time Elapsed=\"\>", "\[InvisibleSpace]", 
   RowBox[{"{", 
    RowBox[{"0", ",", "0", ",", "2", ",", 
     RowBox[{"-", "4"}], ",", "27", ",", 
     RowBox[{"-", "29.2153733`8.91715635701306"}]}], "}"}]}],
  SequenceForm[
  "Finish date =", {2023, 9, 11, 11, 49, 13.8608442`8.894364635654368}, 
   ". Time Elapsed=", {0, 0, 2, -4, 27, -29.2153733`8.91715635701306}],
  Editable->False]], "Print",
 CellChangeTimes->CompressedData["
1:eJxTTMoPSmVkYGAwB+JD1ZVML/reOMY9Oi1s1f/GsemDYVQ8kJ5QFfRyDpC2
eRTR/Q5Il1gWNgtMeOPoszPtgAGQbl49ZW8+kJZe0vfu6Zo3jhVVq/uYN75x
3BQbJMcCpDfwnOlM3/bGkfNPXPPhHW8cTxU4phnufOPIZ7LZWPjQG8cHlWa9
22+9cfymPFtf+PYbx1tWa7/3AGnW68rLFe68cXTun3pkCZCuy/E9NfvxG8cj
B/7kKT4B2mv5ecGf528cvZKsHkS+eOPY8HRNWy+Q/hGzLlz95RvHtoQt+ZFA
Om+P08MaIF1Wx1/C9eqNY1G3+wFVIO3fdHJfO5DeNZczcSmQDm9zrzsNpCNM
VoQxvn7j6CAY+mABkC5rX/HuJJBedErn6Wcg7baEu37ChzeOn644FRZ8euN4
TNnH4haQ1nxzQzTl8xvH7nzbHwVf3zgusz3FOAlIf8hi4mP9BgwPL2fuRCCt
xN9dE/r7jSPT6Scvkv68cVQ7tUiiHkhLfGjqWwuk7WojTWX+v3FsMbln0wek
a5J8WZ0Y3jrOXGdzLlj4reOZsEVNFiJvHSsnOiVqib51BADjMPB8
  "],
 CellLabel->
  "During evaluation of \
In[34]:=",ExpressionUUID->"a2c3a11e-62e4-4159-8f78-09b71b22a0c6"]
}, Open  ]]
}, Open  ]]
},
WindowSize->{1350, 669},
WindowMargins->{{0, Automatic}, {Automatic, 0}},
TaggingRules->{
 "WelcomeScreenSettings" -> {"FEStarting" -> False}, "TryRealOnly" -> False},
FrontEndVersion->"12.3 for Microsoft Windows (64-bit) (July 9, 2021)",
StyleDefinitions->"Default.nb",
ExpressionUUID->"9860b431-463c-4631-8956-ff286e7b2418"
]
(* End of Notebook Content *)

(* Internal cache information *)
(*CellTagsOutline
CellTagsIndex->{}
*)
(*CellTagsIndex
CellTagsIndex->{}
*)
(*NotebookFileOutline
Notebook[{
Cell[558, 20, 1015, 24, 70, "Input",ExpressionUUID->"166713f7-b1e7-4fb3-acb7-1e4dc0bf6e1a"],
Cell[1576, 46, 3794, 84, 290, "Input",ExpressionUUID->"93dd23bc-e8df-42ce-ae2a-f4b5c2150e13"],
Cell[CellGroupData[{
Cell[5395, 134, 34979, 906, 3410, "Input",ExpressionUUID->"77484d08-4718-4a0f-a64a-9b2fee2c57b4"],
Cell[CellGroupData[{
Cell[40399, 1044, 731, 14, 23, "Print",ExpressionUUID->"ef7b2acd-3720-4311-a207-a290c24314b6"],
Cell[41133, 1060, 747, 14, 23, "Print",ExpressionUUID->"0b2c3dad-5ef7-475e-a071-beeca8d20a49"]
}, Open  ]]
}, Open  ]],
Cell[41907, 1078, 802, 12, 29, "Input",ExpressionUUID->"4c2238a6-49bd-4702-b9d1-790aab3ea1ff"],
Cell[CellGroupData[{
Cell[42734, 1094, 5254, 100, 170, "Input",ExpressionUUID->"1274acfe-5346-4905-8d48-9d34dac45207"],
Cell[CellGroupData[{
Cell[48013, 1198, 1014, 20, 23, "Print",ExpressionUUID->"748b5cea-5ee7-4b5e-9b7e-01eb0e5fcda4"],
Cell[49030, 1220, 1092, 24, 23, "Print",ExpressionUUID->"13a404b4-82f0-419f-a065-f1a56f9766b3"],
Cell[50125, 1246, 1406, 30, 23, "Print",ExpressionUUID->"a2c3a11e-62e4-4159-8f78-09b71b22a0c6"]
}, Open  ]]
}, Open  ]]
}
]
*)
